# Supplementary material for: Effects of Multi-Component Backgrounds of Volatile Plant Compounds on Moth Pheromone Perception
Source: Insects. 2021 May 1;12(5):409. doi: 10.3390/insects12050409 (PMC8147264; doi:10.3390/insects12050409)
Supplement: Supplementary file 1 [file insects-12-00409-s001.zip]

Archive with 2 entries (2 files):
- Supplementary Figure S1-S6.pdf
- Supplementary Table-S1-S2.pdf
